# Supplementary material for: PtdIns4P-mediated electrostatic forces influence S-acylation of peripheral proteins at the Golgi complex
Source: Biosci Rep. 2020 Jan 6;40(1):BSR20192911. doi: 10.1042/BSR20192911 (PMC6944663; doi:10.1042/BSR20192911)
Supplement: Supplementary Movie S1 [file BSR-2019-2911_supp1.zip]

Archive with 2 entries (2 files):
- BSR-2019-2911_suppV1.mp4
- BSR-2019-2911_suppV2.pdf
